# Supplementary material for: An Optimized Bioassay for Screening Combined Anticoronaviral Compounds for Efficacy against Feline Infectious Peritonitis Virus with Pharmacokinetic Analyses of GS-441524, Remdesivir, and Molnupiravir in Cats
Source: Viruses. 2022 Nov 1;14(11):2429. doi: 10.3390/v14112429 (PMC9697187; doi:10.3390/v14112429)
Supplement: Supplementary file 1 [file viruses-14-02429-s001.zip]

Archive with 1 entries (1 files):
- viruses-1958686-supplementary.pdf
